# Supplementary material for: Sedentary Behavior, Physical Activity, and Health of Workers in Chile According to the National Health Survey-2017
Source: Epidemiologia (Basel). 2025 Mar 20;6(1):15. doi: 10.3390/epidemiologia6010015 (PMC11941120; doi:10.3390/epidemiologia6010015)
Supplement: Supplementary file 1 [file epidemiologia-06-00015-s001.zip]

Archive with 1 entries (1 files):
- epidemiologia-3472641-supplementary.pdf
